# Supplementary material for: Differential Chemical Profile of Metabolite Extracts Produced by the Diaporthe citri (G-01) Endophyte Mediated by Varying the Fermented Broth pH
Source: Metabolites. 2022 Jul 26;12(8):692. doi: 10.3390/metabo12080692 (PMC9330126; doi:10.3390/metabo12080692)
Supplement: Supplementary file 1 [file metabolites-12-00692-s001.zip]

Archive with 1 entries (1 files):
- metabolites-1780485-supplementary.pdf
